# Supplementary material for: Gut microbiota characteristics of colorectal cancer patients in Hubei, China, and differences with cohorts from other Chinese regions
Source: Front Microbiol. 2024 Jun 19;15:1395514. doi: 10.3389/fmicb.2024.1395514 (PMC11220721; doi:10.3389/fmicb.2024.1395514)
Supplement: Supplementary file 2 [file Data_Sheet_2.xlsx]

## Sheet: Table S1
Group	Age	Sex	High (cm)	Wright（kg）	BMI	TNM stage			CRC(n = 25)	HC(n = 26)	p value
CRC	61	women	163	48	18.0662	II		Age	62.48 ± 5.08	60.42 ± 5.19	p = 0.159
CRC	58	men	177	67	21.3859	III		BMI	21.83 ± 2.92	22.11 ± 1.75	p = 0.671
CRC	62	men	176	60	19.3698	II		Gender
CRC	67	men	175	70	22.8571	II		Male	15	13	p = 0.473
CRC	63	men	165	49	17.9982	III		Female	10	13
CRC	63	men	170	78	26.9896	II		TNM stage
CRC	67	women	156	53	21.7784	III		II	16
CRC	73	women	164	48	17.8465	II		III	9
CRC	64	men	172	55	18.5911	II
CRC	65	men	160	52	20.3125	III
CRC	75	men	170	65	22.4913	III
CRC	55	women	170	75	25.9516	II
CRC	60	men	163	50	18.8189	II
CRC	55	women	160	45	17.5781	III
CRC	59	men	197	95	24.4789	III
CRC	61	women	152	50	21.6413	II
CRC	65	men	168	75	26.5731	II
CRC	62	men	170	70	24.2215	II
CRC	67	men	178	80	25.2493	III
CRC	60	women	150	44	19.5556	II
CRC	63	men	172	75	25.3515	II
CRC	64	women	160	55	21.4844	II
CRC	62	men	173	70	23.3887	II
CRC	58	women	155	50	20.8117	II
CRC	53	women	166	63	22.8625	III
HC	50	men	174	70	23.1206	-
HC	59	men	170	66	22.8374	-
HC	65	women	157	61.5	24.9503	-
HC	59	women	167	69	24.7409	-
HC	58	women	163	52	19.5717	-
HC	56	men	181	70	21.3669	-
HC	66	women	158	50	20.0288	-
HC	60	men	175	65	21.2245	-
HC	62	men	168	63	22.3214	-
HC	52	women	162	50	19.052	-
HC	62	women	168	70	24.8016	-
HC	62	women	155	52	21.6441	-
HC	66	women	165	65	23.8751	-
HC	56	women	166	60	21.7738	-
HC	67	women	160	58.5	22.8516	-
HC	60	men	165	60	22.0386	-
HC	59	men	185	82.5	24.1052	-
HC	60	men	174	64	21.1389	-
HC	72	men	173	74	24.7252	-
HC	56	men	177	66	21.0667	-
HC	55	men	173	61	20.3816	-
HC	56	women	167	62	22.231	-
HC	68	women	168	54	19.1327	-
HC	60	men	168	66	23.3844	-
HC	58	women	153	50	21.3593	-
HC	67	men	175	65	21.2245	-

## Sheet: Table S2
SamplelD	Raw reads	High quality reads	ASV	R	Sum length	Minimum sequence length	Average sequence length	Maximum sequence length
HC-1	213054	112323	213	R1	48361410	67	227	233
				R2	47935957	130	225	229
HC-2	50905	30384	132	R1	11548127	15	226.9	230
				R2	11444008	15	224.8	228
HC-3	75115	42051	327	R1	17033718	39	226.8	232
				R2	16887467	39	224.8	233
HC-4	64621	37312	184	R1	14666108	67	227	232
				R2	14538543	34	225	228
HC-5	139005	89639	153	R1	31542990	48	226.9	232
				R2	31260881	19	224.9	234
HC-6	75283	61826	90	R1	17076862	6	226.8	232
				R2	16928117	10	224.9	228
HC-7	118818	80321	156	R1	26963357	48	226.9	232
				R2	26727563	39	224.9	229
HC-8	168303	91743	263	R1	38200997	45	227	234
				R2	37866110	45	225	230
HC-9	90925	59456	141	R1	20639768	104	227	231
				R2	20456590	120	225	230
HC-10	78302	41682	251	R1	17776571	115	227	230
				R2	17613120	34	224.9	228
HC-11	101812	48843	183	R1	23110380	48	227	231
				R2	22903897	25	225	229
HC-12	50783	39133	175	R1	11524944	47	226.9	230
				R2	11422732	49	224.9	235
HC-13	85122	58947	135	R1	19315942	47	226.9	230
				R2	19143861	49	224.9	231
HC-14	71428	43489	200	R1	16209343	34	226.9	231
				R2	16066917	20	224.9	228
HC-15	79883	32640	93	R1	18130577	47	227	233
				R2	17971140	34	225	231
HC-16	47480	31924	189	R1	10775384	67	226.9	234
				R2	10678918	122	224.9	229
HC-17	94390	48327	172	R1	21425638	41	227	232
				R2	21225986	42	224.9	228
HC-18	61520	31035	118	R1	13959595	109	226.9	232
				R2	13836996	116	224.9	228
HC-19	126569	60918	218	R1	28607065	35	226	230
				R2	28345692	34	224	231
HC-20	108790	60928	195	R1	24680591	71	226.9	230
				R2	24465129	70	224.9	228
HC-21	75783	58985	142	R1	17203858	156	227	231
				R2	17050194	154	225	230
HC-22	89086	64391	249	R1	20222030	156	227	231
				R2	20041786	154	225	243
HC-23	69874	50829	210	R1	15862778	73	227	232
				R2	15719655	73	225	228
HC-24	56890	25186	255	R1	12858524	138	226	230
				R2	12742897	138	224	227
HC-25	54875	44133	145	R1	12455309	90	227	230
				R2	12345832	88	225	227
HC-26	79821	64330	263	R1	18043692	45	226.1	230
				R2	17878203	39	224	229
CRC-1	53731	42669	57	R1	12143649	130	226	229
				R2	12035224	56	224	228
CRC-2	51047	44431	115	R1	11539374	130	226.1	229
				R2	11433834	109	224	232
CRC-3	51056	38152	74	R1	11531955	73	225.9	230
				R2	11428315	56	223.8	228
CRC-4	58944	37548	151	R1	13378836	67	227	230
				R2	13259371	1	224.9	228
CRC-5	92648	47254	160	R1	21026647	23	227	232
				R2	20830603	23	224.8	228
CRC-6	126625	65920	248	R1	28742862	130	227	232
				R2	28490330	130	225	232
CRC-7	82607	45770	148	R1	18749450	15	227	233
				R2	18580894	15	224.9	228
CRC-8	73463	45370	98	R1	16675028	67	227	231
				R2	16505961	34	224.7	231
CRC-9	201083	126503	366	R1	45658525	100	227.1	231
				R2	45243287	26	225	229
CRC-10	151453	112926	224	R1	34367527	0	226.9	231
				R2	34063980	27	224.9	231
CRC-11	50912	42982	121	R1	11504619	182	226	229
				R2	11402046	56	224	228
CRC-12	69833	40134	133	R1	15844069	16	226.9	230
				R2	15704948	16	224.9	228
CRC-13	65683	35931	99	R1	14901934	104	226.9	232
				R2	14771735	121	224.9	227
CRC-14	73917	29994	141	R1	16775626	67	227	233
				R2	16628265	150	225	228
CRC-15	81944	52293	142	R1	18591634	67	226.9	233
				R2	18436552	122	225	228
CRC-16	85559	64460	135	R1	19419431	6	227	234
				R2	19249271	6	225	228
CRC-17	59316	45414	47	R1	13463561	56	227	232
				R2	13340738	56	224.9	229
CRC-18	125093	98388	22	R1	28247479	71	225.8	231
				R2	28141764	70	225	229
CRC-19	96857	82713	204	R1	21966384	32	226.8	230
				R2	21772015	30	224.8	238
CRC-20	51195	45275	192	R1	11616371	104	226.9	230
				R2	11516805	118	225	228
CRC-21	79739	52874	96	R1	18099770	190	227	232
				R2	17938147	56	225	228
CRC-22	268553	102115	193	R1	60955198	44	227	232
				R2	60383908	44	224.8	233
CRC-23	430351	221027	360	R1	97653210	0	226.9	234
				R2	96774695	0	224.9	230
CRC-24	59951	48294	157	R1	13552970	21	226.1	230
				R2	13429180	221	224	245
CRC-25	50389	43877	70	R1	11438417	129	227	230
				R2	11336906	125	225	228

## Sheet: Table S3
Level	Taxonomy	CRC	HC	p	Benjamini-Hochberg_FDR
phylum	Actinobacteriota	0.1112 ± 0.1442	0.0216 ± 0.0245	0.00176072	0.012325
	Bacteroidota	0.012 ± 0.0194	0.2572 ± 0.1718	<0.0001	<0.0001
	Desulfobacterota	0.0047 ± 0.0113	0.0036 ± 0.0061	0.0135322	0.0473628
	Proteobacteria	0.2866 ± 0.258	0.0587 ± 0.0478	0.00309411	0.0144392
family	Acidaminococcaceae	0.0007 ± 0.0015	0.0167 ± 0.0203	0.000208289	0.00300531
	Bacteroidaceae	0.0085 ± 0.0143	0.1872 ± 0.1571	<0.0001	5.1764e-05
	Butyricicoccaceae	0.0012 ± 0.0025	0.0046 ± 0.0042	<0.0001	0.000981622
	Corynebacteriaceae	0.0246 ± 0.1133	0 ± 0.0001	0.00075043	0.00777547
	Enterobacteriaceae	0.2648 ± 0.2598	0.0313 ± 0.0337	0.000769848	0.00777547
	Enterococcaceae	0.0577 ± 0.1426	0.0001 ± 0.0002	<0.0001	0.00122283
	Erysipelatoclostridiaceae	0.0098 ± 0.0187	0.0209 ± 0.0249	0.00611049	0.0474738
	Lactobacillaceae	0.0496 ± 0.0998	0.0002 ± 0.0004	0.000186271	0.00300531
	Marinifilaceae	0.0001 ± 0.0005	0.0011 ± 0.0015	0.000312998	0.0039516
	Monoglobaceae	0.0034 ± 0.0084	0.0086 ± 0.0152	0.00111603	0.0102472
	Ruminococcaceae	0.0792 ± 0.1046	0.1511 ± 0.0895	0.00165151	0.0139002
	Sutterellaceae	0.002 ± 0.0049	0.018 ± 0.0185	<0.0001	0.00094426
	Tannerellaceae	0.0008 ± 0.0027	0.0028 ± 0.0033	8.94909e-05	0.00180772
genus	Bacteroides	0.0085 ± 0.0143	0.1872 ± 0.1571	<0.0001	0.000145554
	Bilophila	0.0033 ± 0.0103	0.0031 ± 0.006	0.00318889	0.0362258
	Butyricicoccus	0.0012 ± 0.0024	0.0043 ± 0.004	<0.0001	0.00186179
	Butyricimonas	0 ± 0.0001	0.0006 ± 0.001	0.000296431	0.00701554
	Colidextribacter	0.0001 ± 0.0002	0.0007 ± 0.0011	0.00108255	0.0166817
	Corynebacterium	0.0246 ± 0.1134	0 ± 0.0001	0.00169112	0.0228704
	Enterococcus	0.0577 ± 0.1426	0.0001 ± 0.0002	5.73054e-05	0.00271246
	Erysipelotrichaceae_UCG-003	0.002 ± 0.0066	0.0184 ± 0.024	<0.0001	0.000523894
	Escherichia-Shigella	0.1951 ± 0.2103	0.0252 ± 0.0303	0.00273502	0.0337715
	Faecalibacterium	0.0241 ± 0.0799	0.0954 ± 0.0683	<0.0001	0.000618637
	Fusicatenibacter	0.0039 ± 0.008	0.009 ± 0.0086	0.000185334	0.00584832
	Holdemania	0 ± 0.0002	0.0004 ± 0.0006	0.00301766	0.0357089
	Lachnospira	0.0007 ± 0.0012	0.0195 ± 0.0196	<0.0001	0.000170455
	Lachnospiraceae_NK4A136_group	0.0035 ± 0.0101	0.0109 ± 0.0159	0.000232737	0.00660972
	Lachnospiraceae_UCG-004	0.0021 ± 0.0035	0.0089 ± 0.0084	0.000657156	0.0118561
	Lachnospiraceae_UCG-010	0.0002 ± 0.0008	0.0019 ± 0.0026	0.000369929	0.00808154
	Lactobacillus	0.0392 ± 0.09	0.0002 ± 0.0004	0.000274675	0.00701554
	Monoglobus	0.0034 ± 0.0084	0.0086 ± 0.0152	0.00111603	0.0166817
	Odoribacter	0.0001 ± 0.0004	0.0005 ± 0.0009	0.00451316	0.0492976
	Parabacteroides	0.0008 ± 0.0027	0.0028 ± 0.0033	8.94909e-05	0.00334136
	Parasutterella	0.0005 ± 0.0013	0.0135 ± 0.0184	0.000708893	0.0118561
	Phascolarctobacterium	0.0006 ± 0.0015	0.0167 ± 0.0203	9.41227e-05	0.00334136
	Romboutsia	0.0009 ± 0.0014	0.0056 ± 0.01	0.000582418	0.0118148
	Roseburia	0.0127 ± 0.0412	0.0185 ± 0.0213	0.000709694	0.0118561
	[Clostridium]_innocuum_group	0.002 ± 0.0037	0.0002 ± 0.0004	0.00178274	0.0230136
	[Eubacterium]_eligens_group	0.0003 ± 0.0005	0.0111 ± 0.0223	0.00160133	0.0227388

## Sheet: Table S4
Group	Taxonomy	Log_value	LDA_score	p_value
HC	k__Bacteria|p__Bacteroidota	0.589803	5.08809	3.03137e-08
HC	k__Bacteria|p__Bacteroidota|c__Bacteroidia	0.589803	5.08809	3.03137e-08
HC	k__Bacteria|p__Bacteroidota|c__Bacteroidia|o__Bacteroidales	0.589849	5.08815	3.03137e-08
HC	k__Bacteria|p__Bacteroidota|c__Bacteroidia|o__Bacteroidales|f__Bacteroidaceae	0.727805	4.95558	5.3858e-07
HC	k__Bacteria|p__Bacteroidota|c__Bacteroidia|o__Bacteroidales|f__Bacteroidaceae|g__Bacteroides	0.727805	4.95558	5.3858e-07
HC	k__Bacteria|p__Firmicutes|c__Clostridia|o__Lachnospirales|f__Lachnospiraceae|g__Blautia	1.27733	4.00302	0.0052887
HC	k__Bacteria|p__Firmicutes|c__Clostridia|o__Oscillospirales	0.74963	4.62127	0.00309411
HC	k__Bacteria|p__Firmicutes|c__Clostridia|o__Oscillospirales|f__Ruminococcaceae	0.820849	4.56264	0.00165151
HC	k__Bacteria|p__Firmicutes|c__Clostridia|o__Oscillospirales|f__Ruminococcaceae|g__Faecalibacterium	1.02058	4.54106	8.71319e-06
HC	k__Bacteria|p__Firmicutes|c__Negativicutes	1.04808	4.56534	7.98416e-06
CRC	k__Bacteria|p__Actinobacteriota	0.95409	4.64803	0.00176114
CRC	k__Bacteria|p__Actinobacteriota|c__Actinobacteria	1.00759	4.62923	0.000605172
CRC	k__Bacteria|p__Actinobacteriota|c__Actinobacteria|o__Corynebacteriales	1.60938	4.13601	0.000752997
CRC	k__Bacteria|p__Actinobacteriota|c__Actinobacteria|o__Corynebacteriales|f__Corynebacteriaceae	1.60938	4.13601	0.000752997
CRC	k__Bacteria|p__Actinobacteriota|c__Actinobacteria|o__Corynebacteriales|f__Corynebacteriaceae|g__Corynebacterium	1.60952	4.13612	0.00169444
CRC	k__Bacteria|p__Firmicutes|c__Bacilli	0.721458	4.89215	0.00470841
CRC	k__Bacteria|p__Firmicutes|c__Bacilli|o__Lactobacillales|f__Enterococcaceae	1.23897	4.49883	5.06315e-05
CRC	k__Bacteria|p__Firmicutes|c__Bacilli|o__Lactobacillales|f__Enterococcaceae|g__Enterococcus	1.23901	4.4988	5.99127e-05
CRC	k__Bacteria|p__Firmicutes|c__Bacilli|o__Lactobacillales|f__Lactobacillaceae	1.30457	4.36535	0.000186685
CRC	k__Bacteria|p__Firmicutes|c__Bacilli|o__Lactobacillales|f__Lactobacillaceae|g__Lactobacillus	1.40671	4.25678	0.000275256
CRC	k__Bacteria|p__Proteobacteria	0.542669	5.04699	0.00309411
CRC	k__Bacteria|p__Proteobacteria|c__Gammaproteobacteria	0.543206	5.04967	0.00241656
CRC	k__Bacteria|p__Proteobacteria|c__Gammaproteobacteria|o__Enterobacterales	0.576808	5.05201	0.000744191
CRC	k__Bacteria|p__Proteobacteria|c__Gammaproteobacteria|o__Enterobacterales|f__Enterobacteriaceae	0.577051	5.05216	0.000796763
CRC	k__Bacteria|p__Proteobacteria|c__Gammaproteobacteria|o__Enterobacterales|f__Enterobacteriaceae|g__Escherichia-Shigella	0.70972	4.90291	0.00273623

## Sheet: Table S5
Taxa	Description	Mean(CRC)	Std(CRC)	Mean(HC)	Std(HC)	estimate	conf.low	conf.high	p.value	p.value_fdr	q.value
COG0642	Signal transduction histidine kinase	0.00426586	0.000989528	0.00536029	0.000528514	-0.00109443	-0.00154736	-0.000641488	2.00349e-05	0.000337248	6.10904e-05
COG1309	DNA-binding transcriptional regulator, AcrR family	0.00387018	0.000515569	0.00350499	0.000565763	0.000365197	6.07831e-05	0.000669611	0.0197148	0.0495117	0.00896875
COG2207	AraC-type DNA-binding domain and AraC-containing proteins	0.00384451	0.0011367	0.00528779	0.000338823	-0.00144327	-0.00192838	-0.000958165	1.40695e-06	6.07148e-05	1.09981e-05
COG4974	Site-specific recombinase XerD	0.00360922	0.00109217	0.00495748	0.000453932	-0.00134826	-0.00182885	-0.000867668	2.52993e-06	8.44269e-05	1.52934e-05
COG1028	NAD(P)-dependent dehydrogenase, short-chain alcohol dehydrogenase family	0.00331447	0.000371222	0.00356176	0.00023685	-0.000247288	-0.000424221	-7.03561e-05	0.00733029	0.0218766	0.00396282
COG0534	Na+-driven multidrug efflux pump	0.003306	0.00155446	0.00529617	0.000418493	-0.00199017	-0.00264954	-0.00133079	1.22016e-06	5.62517e-05	1.01896e-05
COG0438	Glycosyltransferase involved in cell wall bisynthesis	0.00295335	0.00081496	0.00374291	0.000563272	-0.000789562	-0.00118678	-0.000392342	0.000240776	0.001653	0.00029943
COG2814	Predicted arabinose efflux permease, MFS family	0.00286548	0.00152174	0.00195822	0.000564181	0.000907255	0.000246129	0.00156838	0.00878329	0.0254208	0.00460481
COG0463	Glycosyltransferase involved in cell wall bisynthesis	0.00262942	0.000884659	0.00385218	0.000482086	-0.00122275	-0.00162931	-0.000816203	4.77243e-07	3.33065e-05	6.03326e-06
COG1595	DNA-directed RNA polymerase specialized sigma subunit, sigma24 family	0.00262138	0.000994382	0.00426968	0.000598669	-0.00164829	-0.00211539	-0.00118119	1.37351e-08	4.19195e-06	7.59345e-07
COG1940	Sugar kinase of the NBD/HSP70 family, may contain an N-terminal HTH domain	0.00219574	0.000570427	0.00178495	0.000220026	0.000410785	0.000161939	0.000659632	0.00205101	0.00751015	0.00136042
COG0524	Sugar or nucleoside kinase, ribokinase family	0.00216655	0.000361962	0.00243245	0.000192587	-0.000265901	-0.000431458	-0.000100343	0.00244944	0.00874376	0.00158388
COG0765	ABC-type amino acid transport system, permease component	0.00211763	0.000701372	0.00141151	0.000287536	0.000706114	0.000398005	0.00101422	5.3007e-05	0.000652223	0.000118146
COG0834	ABC-type amino acid transport/signal transduction system, periplasmic component/domain	0.00202075	0.000507192	0.00148015	0.00029417	0.000540601	0.000304402	0.0007768	4.11485e-05	0.000544322	9.86006e-05
COG0564	Pseudouridylate synthase, 23S rRNA- or tRNA-specific	0.00195883	0.000231312	0.00212376	0.000138311	-0.000164929	-0.000273409	-5.64487e-05	0.00383436	0.0125392	0.00227141
COG0436	Aspartate/methionine/tyrosine aminotransferase	0.00194283	0.000332183	0.00236061	0.000245724	-0.000417775	-0.000583167	-0.000252383	7.0952e-06	0.00016345	2.96079e-05
COG3279	DNA-binding response regulator, LytR/AlgR family	0.00187791	0.000873069	0.00264703	0.000427989	-0.000769117	-0.00116259	-0.000375641	0.000345481	0.00202373	0.000366586
COG1263	Phosphotransferase system IIC components, glucose/maltose/N-acetylglucosamine-specific	0.00182755	0.000675484	0.00111346	0.00037635	0.000714093	0.000402251	0.00102594	4.22357e-05	0.000552141	0.000100017
COG2244	Membrane protein involved in the export of O-antigen and teichoic acid	0.0017781	0.000507754	0.00239291	0.00027755	-0.000614818	-0.000848305	-0.00038133	5.02913e-06	0.000130496	2.36386e-05
COG1126	ABC-type polar amino acid transport system, ATPase component	0.00174903	0.000483373	0.00126586	0.000231933	0.000483173	0.000266091	0.000700254	7.01314e-05	0.000776203	0.000140604
COG0778	Nitroreductase	0.00170743	0.000311108	0.00219184	0.000271511	-0.000484405	-0.000649107	-0.000319702	3.48662e-07	2.7853e-05	5.04539e-06
COG1349	DNA-binding transcriptional regulator of sugar metabolism, DeoR/GlpR family	0.00168487	0.000418493	0.00118013	0.000370967	0.00050474	0.000281738	0.000727742	3.67049e-05	0.000497492	9.01177e-05
COG2197	DNA-binding response regulator, NarL/FixJ family, contains REC and HTH domains	0.00167131	0.000811413	0.00112565	0.000254574	0.000545658	0.000198142	0.000893173	0.00324432	0.0110017	0.00199289
COG0596	Pimeloyl-ACP methyl ester carboxylesterase	0.00162203	0.00043361	0.00104242	0.00029636	0.00057962	0.000368971	0.000790269	1.71984e-06	6.76421e-05	1.22529e-05
COG0601	ABC-type dipeptide/oligopeptide/nickel transport system, permease component	0.00157339	0.000433509	0.0012892	0.000318569	0.000284191	6.88163e-05	0.000499567	0.0108797	0.0305838	0.00554007
COG0451	Nucleoside-diphosphate-sugar epimerase	0.00156996	0.000435846	0.00208857	0.000436505	-0.000518608	-0.000764137	-0.000273078	9.72709e-05	0.000969408	0.000175602
COG0664	cAMP-binding domain of CRP or a regulatory subunit of cAMP-dependent protein kinases	0.0015367	0.000303894	0.00220326	0.000413512	-0.000666559	-0.000870568	-0.00046255	3.97412e-08	7.0024e-06	1.26844e-06
COG0628	Predicted PurR-regulated permease PerM	0.00152955	0.000222981	0.00128085	0.000212032	0.000248709	0.00012615	0.000371269	0.000167413	0.00132875	0.000240695
COG1063	Threonine dehydrogenase or related Zn-dependent dehydrogenase	0.00150457	0.000334986	0.00125012	0.000235222	0.000254452	9.03968e-05	0.000418507	0.00315787	0.0107499	0.00194728
COG0768	Cell division protein FtsI/penicillin-binding protein 2	0.00150288	0.00025553	0.00168915	0.000133866	-0.000186266	-0.000302797	-6.97347e-05	0.00256315	0.00906155	0.00164144
COG1192	Cellulose biosynthesis protein BcsQ	0.00144553	0.00031849	0.00193377	0.000374472	-0.000488236	-0.00068367	-0.000292801	7.38232e-06	0.000165811	3.00356e-05
COG0747	ABC-type transport system, periplasmic component	0.00137598	0.000489628	0.00107494	0.00024907	0.000301037	7.89519e-05	0.000523123	0.00931166	0.0267431	0.00484435
COG0550	DNA topoisomerase IA	0.00137558	0.000330162	0.00175346	0.00023354	-0.000377877	-0.000539934	-0.00021582	2.65915e-05	0.000397143	7.194e-05
COG0860	N-acetylmuramoyl-L-alanine amidase	0.00132886	0.000472485	0.00170946	0.000133127	-0.000380593	-0.000581528	-0.000179657	0.000585444	0.00291729	0.000528449
COG1475	Chromosome segregation protein Spo0J, contains ParB-like nuclease domain	0.00131403	0.000380813	0.00154062	0.000267506	-0.000226587	-0.000413108	-4.00662e-05	0.0184392	0.0468425	0.00848523
COG0546	Phosphoglycolate phosphatase, HAD superfamily	0.00130272	0.000423003	0.00179642	0.00019643	-0.000493695	-0.000682693	-0.000304697	7.0089e-06	0.000162496	2.94351e-05
COG0640	DNA-binding transcriptional regulator, ArsR family	0.00128979	0.00033708	0.00108717	0.000241401	0.000202618	3.6528e-05	0.000368709	0.0179694	0.0457545	0.00828815
COG3655	DNA-binding transcriptional regulator, XRE family	0.00128243	0.000763733	0.00175757	0.000345858	-0.000475137	-0.000815101	-0.000135172	0.00759494	0.0225443	0.00408376
COG1109	Phosphomannomutase	0.00127234	0.000298218	0.00147099	0.000117111	-0.000198656	-0.000329008	-6.83033e-05	0.00401278	0.0129402	0.00234403
COG0566	tRNA G18 (ribose-2'-O)-methylase SpoU	0.00126682	0.000299343	0.00144999	0.000121793	-0.000183176	-0.000314556	-5.17957e-05	0.00780438	0.0230418	0.00417387
COG0480	Translation elongation factor EF-G, a GTPase	0.00124496	0.000365199	0.00170476	0.000143815	-0.0004598	-0.000619481	-0.00030012	1.75816e-06	6.85371e-05	1.24151e-05
COG1187	16S rRNA U516 pseudouridylate synthase RsuA and related 23S rRNA U2605, pseudouridylate synthases	0.00124305	0.000192573	0.0010384	0.000135633	0.000204644	0.000110246	0.000299042	7.67951e-05	0.00083116	0.00015056
COG0493	NADPH-dependent glutamate synthase beta chain or related oxidoreductase	0.00119967	0.000415443	0.00162269	0.000139047	-0.000423019	-0.000601839	-0.000244199	3.94705e-05	0.000530084	9.60215e-05
COG2755	Lysophospholipase L1 or related esterase	0.00115847	0.000396369	0.00175992	0.000276426	-0.000601449	-0.000795164	-0.000407735	1.55511e-07	1.59308e-05	2.88577e-06
COG1284	Uncharacterized membrane-anchored protein YitT, contains DUF161 and DUF2179 domains	0.00115409	0.000436304	0.00155011	0.000203394	-0.000396023	-0.000591079	-0.000200967	0.000227412	0.0016387	0.000296841
COG0205	6-phosphofructokinase	0.00112166	0.000449422	0.0017138	0.000181614	-0.000592143	-0.000789233	-0.000395052	8.19162e-07	4.45483e-05	8.06964e-06
COG0726	Peptidoglycan/xylan/chitin deacetylase, PgdA/CDA1 family	0.00112082	0.000380256	0.00138484	0.00016136	-0.000264017	-0.000431783	-9.62521e-05	0.00304795	0.0104287	0.0018891
COG0621	tRNA A37 methylthiotransferase MiaB	0.00112078	0.000435643	0.00175388	0.000118297	-0.000633095	-0.000817974	-0.000448217	1.39073e-07	1.53154e-05	2.77429e-06
COG0329	Dihydrodipicolinate synthase/N-acetylneuraminate lyase	0.00110363	0.000265044	0.00129173	9.35218e-05	-0.000188094	-0.000302701	-7.34871e-05	0.00219353	0.00793962	0.00143821
COG0826	Collagenase-like protease, PrtC family	0.00110074	0.000280496	0.00126946	0.000102784	-0.000168717	-0.000290439	-4.69952e-05	0.00820378	0.0240757	0.00436117
COG2148	Sugar transferase involved in LPS biosynthesis (colanic, teichoic acid)	0.00109783	0.00048946	0.00157392	0.000168607	-0.000476091	-0.000687285	-0.000264897	7.31988e-05	0.000804091	0.000145656
COG1216	Glycosyltransferase, GT2 family	0.00105608	0.000304543	0.00137786	0.000269954	-0.000321777	-0.000484057	-0.000159496	0.000228042	0.0016387	0.000296841
COG1853	NADH-FMN oxidoreductase RutF, flavin reductase (DIM6/NTAB) family	0.00105561	0.000414456	0.00140203	0.00014803	-0.000346426	-0.00052584	-0.000167011	0.00044839	0.00240761	0.000436123
COG0697	Permease of the drug/metabolite transporter (DMT) superfamily	0.0010546	0.000414961	0.00154311	0.000205408	-0.000488505	-0.000675829	-0.000301182	6.67085e-06	0.000158838	2.87726e-05
COG0735	Fe2+ or Zn2+ uptake regulation protein	0.00105112	0.000161282	0.00127946	0.000128119	-0.000228333	-0.000310646	-0.00014602	1.22587e-06	5.62517e-05	1.01896e-05
COG0187	DNA gyrase/topoisomerase IV, subunit B	0.00103792	0.000163538	0.00113616	9.24784e-05	-9.82416e-05	-0.000173978	-2.25047e-05	0.0123991	0.0341402	0.00618428
COG0110	Acetyltransferase (isoleucine patch superfamily)	0.00102514	0.000363946	0.00156172	0.000300226	-0.000536586	-0.000724976	-0.000348195	7.04699e-07	4.13893e-05	7.49742e-06

## Sheet: Table S6
Taxa	Mean(CRC)	Std(CRC)	Mean(HC)	Std(HC)	estimate	conf.low	conf.high	p.value	p.value_fdr	q.value
Protein families: signaling and cellular processes	0.147647	0.0116264	0.132662	0.00656762	0.0149852	0.00960209	0.0203684	1.85138e-06	1.11083e-05	3.68414e-06
Membrane transport	0.0430181	0.00585933	0.0329662	0.0042921	0.0100519	0.00714385	0.0129599	1.28987e-08	3.09569e-07	1.02671e-07
Signal transduction	0.0238678	0.00380733	0.0207635	0.00139272	0.00310426	0.00145234	0.00475618	0.000593668	0.0014248	0.000472547
Xenobiotics biodegradation and metabolism	0.00995002	0.0030124	0.00714687	0.000776617	0.00280315	0.0015282	0.00407809	0.000112871	0.000338612	0.000112303
Cellular community - prokaryotes	0.0216715	0.00242604	0.0191543	0.00129221	0.00251718	0.0014073	0.00362706	5.01636e-05	0.00017199	5.70416e-05
Poorly characterized	0.0262825	0.00288664	0.0237858	0.000707897	0.00249669	0.00127785	0.00371553	0.000260657	0.000735972	0.000244091
Infectious disease: bacterial	0.00767885	0.00175598	0.0063739	0.000348935	0.00130495	0.000569233	0.00204067	0.00117423	0.00268395	0.00089015
Metabolism of other amino acids	0.0128719	0.00125176	0.0118232	0.000597372	0.00104873	0.000487057	0.0016104	0.000580021	0.0014248	0.000472547
Aging	0.00271899	0.0010206	0.00216728	0.00028686	0.000551708	0.000117735	0.000985681	0.0145991	0.026002	0.00862375
Cancer: overview	0.00502386	0.000671711	0.00466369	0.000158697	0.000360173	7.70117e-05	0.000643334	0.0146261	0.026002	0.00862375
Nervous system	0.00165944	0.000319547	0.00203999	0.000287652	-0.000380555	-0.000551954	-0.000209156	4.86312e-05	0.00017199	5.70416e-05
Environmental adaptation	0.00168216	0.000329478	0.00207133	0.000305436	-0.000389172	-0.00056819	-0.000210154	6.55688e-05	0.00020982	6.95884e-05
Immune system	0.00182048	0.000554228	0.00256068	0.000169041	-0.000740201	-0.000977094	-0.000503308	6.04806e-07	5.46891e-06	1.8138e-06
Endocrine system	0.00619799	0.000916528	0.00717096	0.000279125	-0.000972971	-0.00136468	-0.000581261	2.13984e-05	8.6938e-05	2.88336e-05
Transport and catabolism	0.00173118	0.00050547	0.00275494	0.00127344	-0.00102376	-0.00157195	-0.000475571	0.000592879	0.0014248	0.000472547
Cell growth and death	0.00606978	0.000849966	0.00754336	0.000444836	-0.00147358	-0.00186112	-0.00108604	3.97113e-09	1.90614e-07	6.32185e-08
Replication and repair	0.026234	0.00362788	0.0282422	0.00112244	-0.00200823	-0.00356044	-0.000456024	0.0130559	0.0250673	0.00831375
Protein families: metabolism	0.0615408	0.00175391	0.0635781	0.0012485	-0.0020373	-0.00289987	-0.00117472	2.17345e-05	8.6938e-05	2.88336e-05
Biosynthesis of other secondary metabolites	0.0126217	0.00156644	0.0151297	0.000913152	-0.00250801	-0.00323833	-0.00177768	2.75056e-08	4.4009e-07	1.45959e-07
Energy metabolism	0.0369762	0.00189735	0.0395252	0.00154007	-0.00254899	-0.0035251	-0.00157287	3.66591e-06	1.95515e-05	6.4844e-06
Translation	0.0286495	0.00506596	0.0317532	0.00167211	-0.00310364	-0.00528173	-0.000925546	0.00680275	0.014197	0.00470855
Metabolism of cofactors and vitamins	0.0364868	0.0033614	0.0410291	0.00209372	-0.00454235	-0.00613458	-0.00295013	1.01448e-06	6.95645e-06	2.30716e-06
Glycan biosynthesis and metabolism	0.0163881	0.0012157	0.0215085	0.00397792	-0.00512041	-0.00678972	-0.00345111	6.83614e-07	5.46891e-06	1.8138e-06
Amino acid metabolism	0.0595021	0.00557454	0.0659774	0.00140874	-0.00647535	-0.00883239	-0.00411832	5.57005e-06	2.67362e-05	8.86727e-06
Protein families: genetic information processing	0.16662	0.0120455	0.174632	0.00622974	-0.00801185	-0.0134919	-0.00253181	0.00535386	0.0116811	0.00387414

## Sheet: Table S7
CRC							HC
Genus1	Genus2	r	p	p.adjust	phylum		Genus1	Genus2	r	p	p.adjust	phylum
Atopobium	Actinomyces	0.673932	0.000221213	0.0266383	Actinobacteriota		Olsenella	Methanosphaera	1	0	0	Actinobacteriota
Collinsella	Agathobacter	0.777758	4.75127e-06	0.00184081	Actinobacteriota		Senegalimassilia	Intestinimonas	0.799268	9.73109e-07	0.000721182	Actinobacteriota
Eggerthella	Bifidobacterium	0.661863	0.000313969	0.0310211	Actinobacteriota		Butyricimonas	Barnesiella	0.673534	0.000162294	0.0264025	Bacteroidota
Enorma	Cellulosilyticum	0.661547	0.000316791	0.0310211	Actinobacteriota		Odoribacter	Alistipes	0.785103	2.03812e-06	0.00117474	Bacteroidota
Olsenella	Eubacterium	0.64245	0.000534504	0.0396462	Actinobacteriota		Odoribacter	Lachnospiraceae_UCG-010	0.724679	2.8294e-05	0.00820527	Bacteroidota
Olsenella	Gemella	0.714488	6.0144e-05	0.0116509	Actinobacteriota		Odoribacter	Colidextribacter	0.723429	2.96602e-05	0.00824307	Bacteroidota
Olsenella	Howardella	0.688679	0.000141066	0.0209507	Actinobacteriota		Bilophila	Alistipes	0.653628	0.000293456	0.0367515	Desulfobacterota
Scardovia	Johnsonella	0.761197	9.93666e-06	0.00295152	Actinobacteriota		[Eubacterium]_hallii_group	Blautia	0.651282	0.000429234	0.0447342	Firmicutes
Senegalimassilia	Adlercreutzia	0.722642	4.50728e-05	0.00923642	Actinobacteriota		[Eubacterium]_ruminantium_group	Fournierella	0.719371	3.45091e-05	0.00920703	Firmicutes
Senegalimassilia	Christensenellaceae_R-7_group	0.680653	0.000180771	0.0243903	Actinobacteriota		[Eubacterium]_siraeum_group	Christensenellaceae_R-7_group	0.656809	0.000267722	0.0350138	Firmicutes
Senegalimassilia	Family_XIII_UCG-001	0.674188	0.000219538	0.0266383	Actinobacteriota		[Eubacterium]_siraeum_group	NK4A214_group	0.669676	0.000182662	0.027508	Firmicutes
Senegalimassilia	Negativibacillus	0.882217	5.52226e-09	9.84177e-06	Actinobacteriota		[Ruminococcus]_gauvreauii_group	Christensenellaceae_R-7_group	0.681987	0.000124503	0.0244247	Firmicutes
Prevotella	Akkermansia	0.667728	0.000265357	0.0295009	Bacteroidota		[Ruminococcus]_gauvreauii_group	Fournierella	0.650794	0.000318187	0.0372335	Firmicutes
Methanobrevibacter	Cloacibacillus	0.650784	0.000427278	0.0362281	Euryarchaeota		[Ruminococcus]_gauvreauii_group	Lachnospiraceae_FCS020_group	0.706905	5.40892e-05	0.0128848	Firmicutes
Methanobrevibacter	Eubacterium	0.83066	2.75515e-07	0.000245511	Euryarchaeota		[Ruminococcus]_gauvreauii_group	NK4A214_group	0.744949	1.26922e-05	0.00445564	Firmicutes
[Clostridium]_innocuum_group	Erysipelatoclostridium	0.642408	0.000535109	0.0396462	Firmicutes		[Ruminococcus]_gauvreauii_group	UCG-005	0.685116	0.000112624	0.0227638	Firmicutes
[Clostridium]_innocuum_group	Parabacteroides	0.656039	0.000369741	0.03362	Firmicutes		[Ruminococcus]_gnavus_group	Coprococcus	-0.671127	0.000174751	0.0271067	Firmicutes
[Eubacterium]_brachy_group	Sphingomonas	0.685358	0.000156454	0.0228552	Firmicutes		[Ruminococcus]_gnavus_group	UCG-002	-0.653146	0.000297539	0.0367515	Firmicutes
[Eubacterium]_eligens_group	Lachnospiraceae_UCG-004	0.633862	0.000668704	0.0455595	Firmicutes		Colidextribacter	Alistipes	0.714867	4.07017e-05	0.0104415	Firmicutes
[Eubacterium]_fissicatena_group	Enorma	0.721688	4.66433e-05	0.00923642	Firmicutes		Coprococcus	CAG-56	0.671979	0.00017025	0.0270374	Firmicutes
[Eubacterium]_hallii_group	Agathobacter	0.816142	6.57706e-07	0.000532802	Firmicutes		Family_XIII_AD3011_group	CAG-352	0.640152	0.000428069	0.0447342	Firmicutes
[Eubacterium]_hallii_group	Collinsella	0.782867	3.73668e-06	0.00151352	Firmicutes		Family_XIII_UCG-001	Christensenellaceae_R-7_group	0.705773	5.62788e-05	0.0129441	Firmicutes
[Eubacterium]_hallii_group	Lachnospiraceae_FCS020_group	0.631795	0.000705045	0.047238	Firmicutes		Lachnospiraceae_FCS020_group	Christensenellaceae_R-7_group	0.825893	2.04361e-07	0.000194727	Firmicutes
[Eubacterium]_hallii_group	Lachnospiraceae_UCG-004	0.642435	0.000534715	0.0396462	Firmicutes		Lachnospiraceae_FCS020_group	Intestinimonas	0.744996	1.2668e-05	0.00445564	Firmicutes
[Eubacterium]_hallii_group	Subdoligranulum	0.684138	0.000162469	0.0233511	Firmicutes		Lachnospiraceae_UCG-010	Alistipes	0.667105	0.000197447	0.0283694	Firmicutes
[Eubacterium]_ruminantium_group	CAG-56	0.798823	1.69059e-06	0.000886167	Firmicutes		Lachnospiraceae_UCG-010	Colidextribacter	0.649486	0.000330204	0.0379734	Firmicutes
[Eubacterium]_ruminantium_group	Negativibacillus	0.761197	9.93666e-06	0.00295152	Firmicutes		NK4A214_group	Akkermansia	0.661726	0.000231818	0.0315556	Firmicutes
[Eubacterium]_ruminantium_group	Senegalimassilia	0.670606	0.00024401	0.0286102	Firmicutes		NK4A214_group	Family_XIII_UCG-001	0.784379	2.11348e-06	0.00117474	Firmicutes
[Eubacterium]_ventriosum_group	Lachnospiraceae_ND3007_group	0.630158	0.000735049	0.0483084	Firmicutes		NK4A214_group	Fournierella	0.635473	0.000486013	0.049029	Firmicutes
[Eubacterium]_ventriosum_group	Lachnospiraceae_NK4A136_group	0.649107	0.00044721	0.0362281	Firmicutes		NK4A214_group	Christensenellaceae_R-7_group	0.749079	1.06826e-05	0.00419135	Firmicutes
[Eubacterium]_ventriosum_group	Lachnospiraceae_UCG-001	0.641252	0.000551692	0.0396462	Firmicutes		Oscillibacter	Bilophila	0.676976	0.00014584	0.0262306	Firmicutes
[Eubacterium]_xylanophilum_group	Christensenellaceae_R-7_group	0.680034	0.000184199	0.0243903	Firmicutes		Ruminococcus	Fusobacterium	-0.728222	2.47193e-05	0.00749444	Firmicutes
[Eubacterium]_xylanophilum_group	Family_XIII_UCG-001	0.72819	3.6827e-05	0.00841449	Firmicutes		Subdoligranulum	Bacteroides	-0.63498	0.000492495	0.049029	Firmicutes
[Ruminococcus]_gauvreauii_group	CAG-56	0.807933	1.04101e-06	0.00071357	Firmicutes		Subdoligranulum	Christensenellaceae_R-7_group	0.65522	0.000280323	0.0359568	Firmicutes
[Ruminococcus]_gauvreauii_group	Lachnospiraceae_FCS020_group	0.665288	0.000284713	0.0295009	Firmicutes		Subdoligranulum	GCA-900066575	0.662988	0.000223315	0.0310315	Firmicutes
[Ruminococcus]_gauvreauii_group	Lachnospiraceae_NK4A136_group	0.681537	0.000175961	0.0243903	Firmicutes		Terrisporobacter	Eisenbergiella	0.737755	1.7009e-05	0.0056725	Firmicutes
[Ruminococcus]_gauvreauii_group	Negativibacillus	0.753356	1.38119e-05	0.00361993	Firmicutes		Terrisporobacter	Pseudomonas	0.877724	3.89758e-09	6.49922e-06	Firmicutes
[Ruminococcus]_gauvreauii_group	Senegalimassilia	0.642098	0.000539506	0.0396462	Firmicutes		UCG-002	Odoribacter	0.647148	0.000352671	0.0398698	Firmicutes
[Ruminococcus]_gauvreauii_group	[Eubacterium]_ruminantium_group	0.645396	0.000494209	0.0389726	Firmicutes		UCG-002	Lachnospiraceae_NK4A136_group	0.698372	7.2632e-05	0.0156276	Firmicutes
[Ruminococcus]_torques_group	Blautia	0.809488	9.55911e-07	0.000709844	Firmicutes		UCG-002	NK4A214_group	0.676195	0.00014944	0.0262306	Firmicutes
[Ruminococcus]_torques_group	Intestinibacter	0.703573	8.71852e-05	0.0152335	Firmicutes		UCG-002	Christensenellaceae_R-7_group	0.701474	6.53267e-05	0.0145243	Firmicutes
Blautia	Anaerostipes	0.681065	0.000178515	0.0243903	Firmicutes		UCG-002	Family_XIII_AD3011_group	0.644626	0.000378392	0.0420646	Firmicutes
CAG-352	Agathobacter	0.629749	0.000742705	0.0483084	Firmicutes		UCG-002	Family_XIII_UCG-001	0.769954	4.23965e-06	0.00188523	Firmicutes
Clostridium_sensu_stricto_2	Anaerofilum	1	0	0	Firmicutes		UCG-002	Oscillibacter	0.677876	0.000141787	0.0262306	Firmicutes
Coprococcus	Christensenellaceae_R-7_group	0.665915	0.000279629	0.0295009	Firmicutes		UCG-003	Peptococcus	0.733703	1.99759e-05	0.00634471	Firmicutes
Coprococcus	Collinsella	0.70516	8.2687e-05	0.0147365	Firmicutes		UCG-003	UCG-002	0.635998	0.000479187	0.049029	Firmicutes
Dorea	Anaerostipes	0.679692	0.000186123	0.0243903	Firmicutes		UCG-005	Christensenellaceae_R-7_group	0.830535	1.51571e-07	0.000168497	Firmicutes
Dorea	Blautia	0.695521	0.000113486	0.0189184	Firmicutes		UCG-005	UCG-003	0.660946	0.00023722	0.0316451	Firmicutes
Epulopiscium	Cellulosilyticum	0.661547	0.000316791	0.0310211	Firmicutes		UCG-005	NK4A214_group	0.67433	0.00015835	0.0264025	Firmicutes
Eubacterium	Cellulosilyticum	0.661547	0.000316791	0.0310211	Firmicutes		UCG-005	Oscillibacter	0.641428	0.000413348	0.0447342	Firmicutes
Eubacterium	Cloacibacillus	0.793034	2.27203e-06	0.0010123	Firmicutes		UCG-005	Family_XIII_UCG-001	0.764705	5.39565e-06	0.00224931	Firmicutes
Faecalitalea	Desulfovibrio	0.635149	0.000646905	0.0453903	Firmicutes		UCG-005	Lachnospiraceae_FCS020_group	0.778073	2.88322e-06	0.00137365	Firmicutes
Family_XIII_AD3011_group	Christensenellaceae_R-7_group	0.644134	0.000511133	0.0392647	Firmicutes		UCG-005	Peptococcus	0.678842	0.000137544	0.026212	Firmicutes
Family_XIII_AD3011_group	Collinsella	0.666246	0.000276971	0.0295009	Firmicutes		UCG-005	UCG-002	0.792413	1.40149e-06	0.000934793	Firmicutes
Family_XIII_AD3011_group	Coprococcus	0.692161	0.000126374	0.0201093	Firmicutes		UCG-008	Methanosphaera	1	0	0	Firmicutes
Family_XIII_UCG-001	Adlercreutzia	0.631026	0.000718997	0.0478133	Firmicutes		UCG-008	Olsenella	1	0	0	Firmicutes
Gemella	Enorma	0.658118	0.000348913	0.0321706	Firmicutes		Pseudomonas	Hafnia-Obesumbacterium	0.651498	0.000311877	0.0372145	Proteobacteria
Howardella	Eubacterium	0.668046	0.00026292	0.0295009	Firmicutes
Intestinimonas	CAG-56	0.758303	1.12369e-05	0.00311959	Firmicutes
Lachnoanaerobaculum	F0332	0.721688	4.66433e-05	0.00923642	Firmicutes
Lachnoanaerobaculum	Granulicatella	0.721688	4.66433e-05	0.00923642	Firmicutes
Lachnoanaerobaculum	Johnsonella	0.721688	4.66433e-05	0.00923642	Firmicutes
Lachnoclostridium	Anaerostipes	0.644565	0.000505294	0.0391537	Firmicutes
Lachnoclostridium	Blautia	0.649596	0.000441318	0.0362281	Firmicutes
Lachnospiraceae_FCS020_group	Adlercreutzia	0.676878	0.000202608	0.0257919	Firmicutes
Lachnospiraceae_FCS020_group	Agathobacter	0.757645	1.15527e-05	0.00311959	Firmicutes
Lachnospiraceae_FCS020_group	CAG-56	0.693156	0.000122432	0.0198362	Firmicutes
Lachnospiraceae_FCS020_group	Collinsella	0.773171	5.86409e-06	0.00210102	Firmicutes
Lachnospiraceae_FCS020_group	Coprococcus	0.665307	0.000284564	0.0295009	Firmicutes
Lachnospiraceae_ND3007_group	Collinsella	0.650231	0.000433764	0.0362281	Firmicutes
Lachnospiraceae_ND3007_group	Fusicatenibacter	0.651859	0.000414908	0.0362281	Firmicutes
Lachnospiraceae_ND3007_group	Lachnospiraceae_FCS020_group	0.649319	0.00044465	0.0362281	Firmicutes
Lachnospiraceae_UCG-001	Lachnospiraceae_FCS020_group	0.668915	0.000256363	0.0295009	Firmicutes
Lachnospiraceae_UCG-004	Agathobacter	0.650773	0.000427404	0.0362281	Firmicutes
Lachnospiraceae_UCG-004	Fusicatenibacter	0.640335	0.000565179	0.0402905	Firmicutes
Lachnospiraceae_UCG-004	Lachnospiraceae_FCS020_group	0.647135	0.000471676	0.0378658	Firmicutes
Lachnospiraceae_UCG-009	Bilophila	0.706486	7.90877e-05	0.0146823	Firmicutes
Marvinbryantia	Agathobacter	0.75886	1.09756e-05	0.00311959	Firmicutes
Marvinbryantia	Collinsella	0.641883	0.00054258	0.0396462	Firmicutes
Marvinbryantia	Dorea	0.633928	0.00066758	0.0455595	Firmicutes
Marvinbryantia	Family_XIII_AD3011_group	0.633504	0.00067488	0.0455595	Firmicutes
Marvinbryantia	Lachnospiraceae_FCS020_group	0.768169	7.33684e-06	0.00242143	Firmicutes
Marvinbryantia	Lachnospiraceae_UCG-001	0.731984	3.19853e-05	0.00750054	Firmicutes
Monoglobus	Agathobacter	0.658568	0.000344541	0.0321706	Firmicutes
Negativibacillus	Adlercreutzia	0.833145	2.35461e-07	0.000233133	Firmicutes
Negativibacillus	Family_XIII_UCG-001	0.784805	3.40549e-06	0.00144506	Firmicutes
Negativibacillus	Methanobrevibacter	0.650784	0.000427278	0.0362281	Firmicutes
Oribacterium	Cellulosilyticum	0.661547	0.000316791	0.0310211	Firmicutes
Oribacterium	Family_XIII_UCG-001	0.64173	0.000544779	0.0396462	Firmicutes
Oribacterium	Gemella	0.691408	0.000129432	0.0202345	Firmicutes
Oribacterium	Howardella	0.70132	9.394e-05	0.0160981	Firmicutes
Oribacterium	Lachnoanaerobaculum	0.721688	4.66433e-05	0.00923642	Firmicutes
Oribacterium	Olsenella	0.675725	0.000209721	0.0259559	Firmicutes
Oscillibacter	Barnesiella	0.840819	1.42592e-07	0.00018152	Firmicutes
Peptococcus	Family_XIII_UCG-001	0.735999	2.74829e-05	0.00671682	Firmicutes
Peptococcus	Oribacterium	0.833554	2.29396e-07	0.000233133	Firmicutes
Peptostreptococcus	Oribacterium	0.675725	0.000209721	0.0259559	Firmicutes
Phascolarctobacterium	Eggerthella	0.695206	0.000114644	0.0189184	Firmicutes
Pseudoflavonifractor	Anaerofilum	1	0	0	Firmicutes
Pseudoflavonifractor	Clostridium_sensu_stricto_2	1	0	0	Firmicutes
Romboutsia	Coprococcus	0.660255	0.000328579	0.0314835	Firmicutes
Roseburia	Lachnospiraceae_UCG-001	0.659844	0.000332409	0.0315116	Firmicutes
Roseburia	Monoglobus	0.762249	9.49834e-06	0.00295152	Firmicutes
Ruminococcus	Lachnospiraceae_ND3007_group	0.628378	0.000768885	0.0496014	Firmicutes
Sellimonas	Flavonifractor	0.661129	0.000320563	0.0310493	Firmicutes
Sellimonas	Hungatella	0.633907	0.000667928	0.0455595	Firmicutes
Shuttleworthia	Family_XIII_UCG-001	0.657988	0.000350191	0.0321706	Firmicutes
Shuttleworthia	Peptococcus	0.641556	0.00054729	0.0396462	Firmicutes
Staphylococcus	Corynebacterium	0.689292	0.000138378	0.0208997	Firmicutes
Staphylococcus	Scardovia	0.802209	1.41587e-06	0.000886167	Firmicutes
Subdoligranulum	Agathobacter	0.67215	0.000233185	0.0277055	Firmicutes
Subdoligranulum	Christensenellaceae_R-7_group	0.644786	0.000502319	0.0391537	Firmicutes
Subdoligranulum	Coprococcus	0.667248	0.000269068	0.0295009	Firmicutes
Subdoligranulum	Family_XIII_AD3011_group	0.771878	6.21727e-06	0.00213085	Firmicutes
Subdoligranulum	Ruminococcus	0.633657	0.00067224	0.0455595	Firmicutes
Terrisporobacter	Citrobacter	0.635631	0.000638908	0.045185	Firmicutes
Terrisporobacter	Epulopiscium	0.793034	2.27203e-06	0.0010123	Firmicutes
Turicibacter	Eubacterium	0.668046	0.00026292	0.0295009	Firmicutes
UBA1819	Lachnospiraceae_UCG-009	0.650114	0.000435148	0.0362281	Firmicutes
UCG-002	Christensenellaceae_R-7_group	0.735614	2.78894e-05	0.00671682	Firmicutes
UCG-002	Coprococcus	0.853719	5.76682e-08	8.56469e-05	Firmicutes
UCG-002	Family_XIII_AD3011_group	0.679955	0.000184642	0.0243903	Firmicutes
UCG-002	NK4A214_group	0.705598	8.14817e-05	0.0147365	Firmicutes
UCG-002	Subdoligranulum	0.747978	1.71936e-05	0.0043775	Firmicutes
UCG-005	Christensenellaceae_R-7_group	0.923328	4.87483e-11	1.08599e-07	Firmicutes
UCG-005	Coprococcus	0.689757	0.000136366	0.0208997	Firmicutes
UCG-005	Senegalimassilia	0.651019	0.000424545	0.0362281	Firmicutes
UCG-005	Subdoligranulum	0.62813	0.000773718	0.0496014	Firmicutes
UCG-005	UCG-002	0.796075	1.94753e-06	0.000964137	Firmicutes
UCG-005	UCG-003	0.651876	0.000414721	0.0362281	Firmicutes
Leptotrichia	Johnsonella	0.798823	1.69059e-06	0.000886167	Fusobacteriota
TM7x	Gemella	0.645419	0.000493895	0.0389726	Patescibacteria
Klebsiella	Enterobacter	0.773057	5.89446e-06	0.00210102	Proteobacteria
Pseudomonas	Cupriavidus	0.629785	0.000742022	0.0483084	Proteobacteria
Sphingomonas	Atopobium	0.712936	6.34701e-05	0.0120337	Proteobacteria
Sphingomonas	Oribacterium	0.798823	1.69059e-06	0.000886167	Proteobacteria
Sphingomonas	Peptococcus	0.650784	0.000427278	0.0362281	Proteobacteria
Sphingomonas	Scardovia	0.678528	0.00019279	0.0248978	Proteobacteria
Stenotrophomonas	Cupriavidus	0.666264	0.000276826	0.0295009	Proteobacteria

## Sheet: Table S8
Group	Group	Adonis	Anosim
HDSH	HZAH	R2:0.0591; P < 0.001	R = 0.146, P = 0.019
HDSH	HZHB	R2:0.0385; P < 0.001	R = 0.16, P < 0.001
HZHB	HZAH	R2:0.0773; P < 0.001	R = 0.07, P = 0.111
DBHEB	HDJS	R2:0.1218; P < 0.001	R = 0.298, P < 0.001
DBHEB	HDSD	R2:0.0959; P < 0.001	R = 0.325, P < 0.001
DBHEB	HDSH	R2:0.0877; P < 0.001	R = 0.149, P = 0.002
DBHEB	HZAH	R2:0.2063; P < 0.001	R = 0.658, P < 0.001
DBHEB	HZHB	R2:0.0835; P < 0.001	R = 0.199, P < 0.001
HDJS	HDSD	R2:0.0251; P < 0.001	R = 0.103, P < 0.001
HDJS	HDSH	R2:0.0687; P < 0.001	R = 0.205, P < 0.001
HDJS	HZAH	R2:0.0328; P = 0.002	R = -0.032, P = 0.692
HDJS	HZHB	R2:0.0481; P < 0.001	R = 0.184, P < 0.001
HDSD	HDSH	R2:0.0339; P < 0.001	R = 0.135, P < 0.001
HDSD	HZAH	R2:0.018; P < 0.001	R = 0.001, P = 0.477
HDSD	HZHB	R2:0.0328; P < 0.001	R = 0.24, P < 0.001

## Sheet: Table S9
Group	Nodes	Links	Average degree (avgK)	Average weighted Degree	Network diameter	Graph density	Modularity	Average clustering coefficient (avgCC)	Average path length(SD)
DBHEBCRC	47	47	2	1.876	3	0.043	0.837	0.833	1.276
DBHEBHC	51	62	2.431	1.341	7	0.049	0.754	0.359	3.243
HDJSCRC	50	75	3	1.423	6	0.061	0.65	0.529	2.525
HDSDCRC	43	51	3.581	2.077	7	0.085	0.63	0.609	2.221
HDSDHC	58	83	2.862	1.694	5	0.05	0.466	0.547	2.302
HDSHCRC	53	61	1.84	1.043	4	0.038	0.827	0.419	1.798
HDSHHC	50	46	2.302	1.604	8	0.044	0.741	0.49	3.485
HZAHCRC	61	150	4.918	4.795	7	0.082	0.471	0.8	2.291
HZAHHC	30	26	1.733	1.674	4	0.06	0.854	0.729	1.389
HZHBCRC	89	198	4.449	3.158	17	0.051	0.618	0.366	5.718
HZHBHC	42	52	2.476	1.631	8	0.06	0.63	0.501	3.587
